# Supplementary material for: New internationalization paths of Chinese brands: A configurational study
Source: PLoS One. 2023 Sep 29;18(9):e0292253. doi: 10.1371/journal.pone.0292253 (PMC10540969; doi:10.1371/journal.pone.0292253)
Supplement: S1 Data — (XLSX) [file pone.0292253.s001.xlsx]

## Sheet: Data
Company Name	Company Number	Technological Innovation Capability (TI)	Intellectual Poperty Protection (IP)	Market Expansion Capability (ME)	Business Environment (BE)	Relational Embeddedness (RE)	Cultural Distance (CD)	Brand Internationalization Degree (BI)
HUAWEI	C1	89445	5.01667	170	73.9333	8200000	2.72593	70.5
Lenovo	C2	17119	4.92857	180	72.6286	722700	2.06636	78.107
ZTE	C3	74268	4.4	160	70.3333	138000	2.82635	22.5259
Transsion	C4	1018	3.65	70	58.475	113500	1.51588	53.5869
Xiaomi	C5	15931	4.72	100	71.12	3670000	1.65608	35.0908
tuya	C6	154	5.04	220	76.56	3511	2.61323	44.5002
Anker Innovations	C7	164	5.6	100	80.96	195100	3.12549	50.1373
Haier	C8	23618	4.96	160	73.34	64000	2.59543	35.0069
Hisense	C9	14497	5	160	75.12	176000	3.03411	24.7044
CHANGHONG	C10	6837	4.8	160	74.46	280	2.47581	13.1907
GREE	C11	31810	4.58	160	71.02	25000	2.56232	8.1984
TCL	C12	16099	5.14	160	75.94	8600	3.57917	35.0639
Midea	C13	32058	4.68	200	74.5	3196	2.32389	37.5647
Ninebot	C14	326	5.44	100	81.46	3798	3.11886	22.7799
SHENGHONG	C15	190	4.4	54	67.9833	42	2.2921	9.32362
ecovacs	C16	546	5.37143	80	78.9714	14000	2.8341	23.9176
BYD	C17	11637	5.32857	70	78.2143	25000	3.14374	10.4016
GEELY	C18	6163	4.18	100	77.18	11000	2.12975	3.1064
BAIC	C19	4206	4.08	60	63.72	4949	2.53034	7.11264
Great Wall Motor	C20	2872	4.4	170	72.6	39000	2.72963	3.64101
JAC	C21	6229	4.525	100	74.725	21000	1.93551	4.51548
CATL	C22	1877	5.8125	54	78.6375	1161	3.1736	2.45593
SAIC	C23	2995	4.67143	60	70.7714	43000	3.72964	7.99911
Suning	C24	1040	5.54	60	79.4	4766	3.3832	6.26079
Alibaba	C25	24102	4.91429	190	74.8	649000	2.377	7.42483
Shein	C26	66	4.6875	150	74.55	428000	2.97644	54.6315
GearBest	C27	0	4.48	200	76.38	59000	2.98283	54.4789
LightInTheBox	C28	1	5.15714	140	79.3429	428000	2.81397	50.2254
DiDi	C29	154	4.21429	17	70.4857	62000	3.00291	1.21668
Ctrip	C30	1020	5.24	200	80.1	13000	2.49372	6.87274
Joyy	C32	9	5.34	150	76.82	86000	2.57473	42.2494
ByteDance	C33	2406	4.8	150	73.44	1930000	2.17433	15.8093
Baidu	C35	14285	4.6	200	74.36	77000	2.12836	8.13745
Wondershare	C36	135	5.64	200	79.62	27000	2.97828	45.2721
Meitu	C37	875	4.64	100	74.54	4659	1.81715	19.3053
Cheetah Mobile	C38	173	5.4	146	80.38	3252	2.9959	1.29317
IGG	C39	0	4.675	200	76.6	35000	2.52931	41.9486
37 Interactive Entertainment	C40	0	4.54	200	73.7	36000	1.44256	4.10074
Ultrapower	C41	580	4.5	200	76.58	2970	2.09111	24.4095
YOOZOO	C42	9	5.12	200	74.86	5106	2.20005	31.7951
ELEX	C43	116	5.22	40	78.26	134000	2.7846	44.2088
OURPALM	C44	16	4.96	65	77.78	21000	2.48141	20.5157
KUNLUN	C45	7	5.08571	150	77.7571	634000	2.87254	21.5958
Perfect World	C46	10	4.9	100	75.72	32000	2.05001	9.15655
Kweichow Moutai	C47	68	5.65	100	80.4	375000	3.70088	2.11085
Tsingtao Brewery	C48	151	5.58	100	80.26	25000	3.38405	1.28377
Air China	C49	36	5.5	49	81.26	6645	2.89466	24.011
China Eastern	C50	6	5.5	40	81.26	155000	2.89466	20.5948
China Southern	C51	37	5.26	44	75.44	82000	2.68593	17.7006
Spring Airlines	C52	9	4.86667	7	80.7	15000	2.32368	16.3084
CHOW TAI FOOK	C53	33	5	7	78.95	235	2.23566	9.70919
Fosun	C54	483	5.64286	130	78.3143	7875	3.00624	31.5291
HAI LIANG	C55	126	4.94	124	76.88	0	2.15372	21.6941
COFCO	C56	1540	5.38	150	79.42	2744	3.53462	11.4316
NEW HOPE	C57	1078	5.42	30	77.64	0	4.04968	6.8208
WH GROUP	C58	360	5.2	45	80.44	20000	2.93177	46.8772
Bright Dairy	C59	871	5.825	35	82.025	37000	4.28581	11.6546
Youngor	C60	108	5.28	30	80.48	1233	2.83056	4.01749
Orient International	C61	88	5.1	170	73.56	1430	2.63549	2.81471
Rayal Ruyi	C62	71	5.53333	36	79.4	38000	3.27642	17.5038
WEIQIAO	C63	54	4.44	66	67.8	0	1.45452	15.7265
Data Source		IncoPat global patent database	World Economic Forum: “The Global Competitiveness Report 2019”	Corporate official website and annual report	World Bank: “Doing Business 2020: Comparing Business Regulation in 190 Economies”	Twitter	Geert Hofstede official website	Corporate official website and annual report
